# Supplementary material for: A Descriptive and Phenomenological Exploration of the Spiritual Needs of Chinese Children Hospitalized with Cancer
Source: Int J Environ Res Public Health. 2022 Oct 14;19(20):13217. doi: 10.3390/ijerph192013217 (PMC9602965; doi:10.3390/ijerph192013217)
Supplement: Supplementary file 1 [file ijerph-19-13217-s001.zip]

Archive with 2 entries (2 files):
- Supplementary file S2.pdf
- Supplementaty file S1.pdf
